# Supplementary material for: Deployment of Sulfinimines in Charge-Accelerated Sulfonium Rearrangement Enables a Surrogate Asymmetric Mannich Reaction
Source: J Am Chem Soc. 2022 Jul 15;144(29):13044–9. doi: 10.1021/jacs.2c05368 (PMC9374180; doi:10.1021/jacs.2c05368)
Supplement: Supplementary file 2 — ja2c05368_si_002.xyz [file ja2c05368_si_002.xyz]

32
A_sulfoxide
O         -2.38704        1.83394       -0.26496
C          0.67276        0.87944       -0.19740
C         -2.67896       -0.80071        0.33124
S         -1.91734        0.50308       -0.82565
N         -0.30003        0.09222       -0.49748
C          0.57328        2.36162        0.05959
H          0.79255        2.56873        1.11999
H          1.32760        2.89783       -0.53617
H         -0.42783        2.73946       -0.16472
C          2.02368        0.24699       -0.09080
C          3.11217        0.93821        0.47089
C          2.22678       -1.06817       -0.55182
C          4.36452        0.32738        0.57744
H          2.98836        1.95695        0.83907
C          3.47759       -1.67316       -0.45206
H          1.38644       -1.60202       -0.99729
C          4.55241       -0.97789        0.11639
H          5.19719        0.87692        1.02318
H          3.61862       -2.69213       -0.82108
H          5.53332       -1.45295        0.19664
C         -2.24868       -2.18389       -0.14345
H         -2.80018       -2.94753        0.43009
H         -2.48092       -2.33647       -1.21006
H         -1.17361       -2.34870        0.00735
C         -4.18483       -0.59115        0.16279
H         -4.50752       -0.78425       -0.87336
H         -4.72336       -1.29158        0.82079
H         -4.47571        0.43379        0.43430
C         -2.22670       -0.48490        1.75064
H         -2.79014       -1.10795        2.46455
H         -1.15513       -0.69100        1.88873
H         -2.41990        0.57197        1.98966
34
A_keteniminium
C          1.28114        2.43202       -0.88904
C          1.83739        1.31084       -0.54088
H          1.97933        3.25359       -1.10701
C         -0.19975        2.69662       -1.00717
S         -0.74698       -1.04015        0.01317
O         -0.37080       -0.58041       -1.34790
O         -0.47974       -2.46518        0.29459
O         -0.38788       -0.10025        1.10519
C         -2.61001       -0.93742       -0.01547
F         -3.12689       -1.35235        1.14526
F         -3.11585       -1.69486       -0.99363
F         -3.01051        0.32637       -0.21915
C          2.77989       -0.84156       -1.18474
H          1.95928       -0.93465       -1.90465
H          3.71186       -0.55083       -1.69207
H         -0.36946        3.08111       -2.02696
H         -0.74226        1.74997       -0.91245
C         -0.70412        3.72492        0.01658
H         -0.16434        4.67877       -0.12065
H         -1.76062        3.93045       -0.22542
C         -0.59165        3.25765        1.46532
H          0.46027        3.11317        1.76309
H         -1.03349        3.99639        2.15339
H         -1.10190        2.29299        1.60709
N          2.43337        0.25673       -0.22317
C          2.75959       -0.14311        1.18818
H          3.30213        0.67702        1.67453
H          1.79233       -0.30325        1.68404
C          3.55276       -1.43497        1.01159
C          2.96331       -2.04527       -0.26645
H          4.62368       -1.21404        0.87684
H          3.44344       -2.08875        1.88789
H          3.61202       -2.80490       -0.72390
H          1.98106       -2.49571       -0.05726
66
TS-1_E
O          0.23529        0.39058        2.16352
C          1.83401       -1.34671       -0.64869
C         -0.25776       -2.26595        2.18812
S          0.00592       -0.72743        1.12917
C          2.05267        2.28281        1.71574
C          0.86075        2.20305        1.17775
H          2.39815        1.44872        2.32879
C          2.97851        3.44517        1.46125
S         -3.02455       -0.52054       -0.50798
O         -2.94096        0.30346        0.72075
O         -2.30125        0.01294       -1.68836
O         -2.89012       -1.98070       -0.30490
C         -4.81339       -0.32687       -1.00654
F         -5.62784       -0.76839       -0.04168
F         -5.07656       -1.01716       -2.12181
F         -5.10713        0.96093       -1.23857
C         -0.14360        2.24683       -1.05037
H          0.86481        2.33120       -1.47417
H         -0.54017        1.23089       -1.18526
H          2.44517        4.24576        0.92438
H          3.29064        3.85188        2.43769
C          4.22297        3.01239        0.66603
H          4.91514        3.87037        0.62755
H          4.74727        2.21601        1.22262
C          3.91103        2.53408       -0.74956
H          4.83050        2.24736       -1.28378
H          3.24931        1.65424       -0.74173
H          3.41438        3.32568       -1.33611
N         -0.09057        2.54591        0.40758
C         -1.36904        3.15420        0.87358
H         -1.83725        2.46047        1.58340
H         -1.13271        4.10392        1.37532
C         -2.18766        3.32273       -0.41325
C         -1.15497        3.27172       -1.54966
H         -2.88022        2.47782       -0.50739
H         -2.76758        4.25611       -0.40554
H         -1.59684        2.96228       -2.50682
H         -0.66930        4.25173       -1.68762
N          1.61277       -1.04567        0.58798
C          0.78109       -1.60032       -1.69308
H          1.00575       -1.03758       -2.61064
H          0.78161       -2.66982       -1.95940
H         -0.22708       -1.33317       -1.35862
C          3.26599       -1.45419       -1.05302
C          4.28126       -1.10123       -0.14208
C          3.63427       -1.89026       -2.33832
C          5.62235       -1.17216       -0.50957
H          3.99622       -0.76603        0.85527
C          4.98063       -1.96558       -2.70370
H          2.87333       -2.17865       -3.06361
C          5.97736       -1.60425       -1.79393
H          6.39743       -0.88862        0.20652
H          5.25006       -2.30791       -3.70564
H          7.02987       -1.66021       -2.08262
C         -1.60389       -2.02341        2.87506
H         -1.82580       -2.88637        3.52358
H         -1.57146       -1.12009        3.50151
H         -2.41182       -1.91537        2.13952
C         -0.31831       -3.45430        1.23171
H         -1.09465       -3.30489        0.46744
H          0.65147       -3.63938        0.74636
H         -0.57710       -4.35552        1.81120
C          0.88337       -2.36634        3.19228
H          1.84465       -2.56251        2.69699
H          0.97110       -1.44158        3.78080
H          0.67197       -3.19801        3.88396
66
TS-1_Z
O         -0.49917       -2.04098        1.00089
C         -2.30367        0.98729       -0.03858
C         -0.21303       -0.01014        2.76797
S         -0.38087       -0.50007        0.95286
C         -0.88388       -3.47343       -1.28980
C          0.20924       -3.08708       -0.67428
H         -0.66612       -4.21539       -2.07248
C         -2.30270       -3.01621       -1.14933
S          2.56124        1.54692       -0.23066
O          3.02177        0.46378        0.67003
O          1.88844        1.08999       -1.47228
O          1.92445        2.70208        0.43706
C          4.16695        2.24852       -0.87441
F          4.88058        1.30229       -1.50287
F          4.91265        2.73174        0.12531
F          3.94222        3.23992       -1.74381
C          2.25368       -3.65286        0.53101
H          1.63979       -3.66759        1.43983
H          2.49424       -4.68809        0.23845
H         -2.95783       -3.90100       -1.21562
H         -2.44384       -2.55509       -0.16413
C         -2.69268       -2.01988       -2.25525
H         -2.09034       -1.10418       -2.12983
H         -2.41898       -2.43495       -3.24101
C         -4.18003       -1.68063       -2.23116
H         -4.42692       -0.90929       -2.97814
H         -4.79450       -2.57025       -2.44936
H         -4.48517       -1.29766       -1.24568
N          1.47932       -3.02487       -0.56907
C          2.33585       -2.11603       -1.39052
H          2.22338       -2.38550       -2.45028
H          2.00666       -1.08001       -1.24542
C          3.74188       -2.34638       -0.83479
C          3.49830       -2.77341        0.61902
H          4.25421       -3.14627       -1.39341
H          4.33758       -1.42705       -0.90525
H          4.34860       -3.30990        1.06325
H          3.28348       -1.88147        1.22355
N         -2.01446       -0.00899        0.73339
C         -1.31683        1.82307       -0.80250
H         -0.29612        1.43134       -0.76099
H         -1.61801        1.89342       -1.85799
H         -1.30774        2.84816       -0.39863
C         -3.75164        1.32704       -0.15063
C         -4.69806        0.64756        0.64188
C         -4.20420        2.32015       -1.03756
C         -6.05468        0.94424        0.54090
H         -4.34949       -0.11844        1.33472
C         -5.56595        2.61424       -1.14008
H         -3.49783        2.86946       -1.65949
C         -6.49455        1.92751       -0.35425
H         -6.77561        0.40739        1.16213
H         -5.90078        3.38529       -1.83786
H         -7.55947        2.15935       -0.43484
C         -0.24954        1.51572        2.80717
H          0.50850        1.95851        2.14287
H         -1.24133        1.90701        2.53573
H         -0.03380        1.84262        3.83739
C          1.15769       -0.55183        3.17770
H          1.34204       -0.27333        4.22770
H          1.18898       -1.64903        3.10771
H          1.95645       -0.12590        2.55399
C         -1.33912       -0.65957        3.56190
H         -1.15348       -0.48991        4.63499
H         -2.31823       -0.23194        3.30783
H         -1.36926       -1.74477        3.38506
66
B_Z
O         -1.15980       -1.74025        0.68103
C         -1.24964        1.45823       -0.46976
C         -0.07595       -0.50332        2.76916
S         -0.12885       -0.40674        0.90064
C         -2.64502       -1.99402       -1.13170
C         -1.37785       -2.04240       -0.66595
H         -2.81615       -2.37883       -2.14048
C         -3.83452       -1.50403       -0.35728
S          2.91307        0.42477       -0.02746
O          3.11919       -0.68081        0.93847
O          2.79913        0.02085       -1.44424
O          1.93825        1.45970        0.41589
C          4.53127        1.34976        0.04119
F          5.54549        0.55764       -0.32206
F          4.76927        1.79134        1.28141
F          4.51016        2.40457       -0.78073
C          0.92524       -3.00530       -0.77607
H          1.56658       -2.31782       -0.20399
H          0.58284       -3.80539       -0.10017
H         -3.49886       -0.88578        0.48949
H         -4.43579       -0.84828       -1.01138
C         -4.74541       -2.62986        0.17042
H         -5.66371       -2.17231        0.57854
H         -5.06729       -3.26110       -0.67736
C         -4.09071       -3.49995        1.24013
H         -3.80736       -2.90053        2.12155
H         -4.77278       -4.29573        1.58156
H         -3.17500       -3.98289        0.86239
N         -0.22299       -2.27745       -1.36084
C         -0.20946       -2.33461       -2.82013
H         -0.84329       -3.16198       -3.19703
H         -0.59943       -1.39525       -3.24188
C          1.26368       -2.59270       -3.13050
C          1.67439       -3.54730       -2.00173
H          1.41522       -3.01382       -4.13499
H          1.83124       -1.65356       -3.04539
H          1.33671       -4.57111       -2.23167
H          2.76087       -3.57660       -1.83525
N         -1.20863        0.85169        0.68702
C         -0.35744        1.17843       -1.63925
H         -0.95142        1.10100       -2.55952
H          0.34523        2.01785       -1.75473
H          0.23998        0.27170       -1.51213
C         -2.26355        2.53006       -0.58977
C         -3.20441        2.73618        0.44078
C         -2.30580        3.36372       -1.72476
C         -4.15863        3.74392        0.33626
H         -3.17672        2.09104        1.31865
C         -3.25881        4.37747       -1.82206
H         -1.58862        3.23210       -2.53477
C         -4.18778        4.56896       -0.79504
H         -4.88499        3.88940        1.13911
H         -3.27605        5.02031       -2.70497
H         -4.93638        5.36100       -0.87561
C          0.64204        0.77087        3.21961
H          1.64135        0.85388        2.77524
H          0.06465        1.67048        2.96185
H          0.73799        0.72427        4.31569
C          0.75938       -1.75285        3.05703
H          0.25456       -2.66778        2.71586
H          1.75069       -1.67947        2.58740
H          0.89398       -1.82385        4.14760
C         -1.48959       -0.59637        3.33103
H         -2.00565       -1.50459        2.99361
H         -1.40514       -0.63463        4.42866
H         -2.09043        0.28275        3.06363
66
B_E
O          0.71317        1.12986        2.01362
C          1.42097       -1.23548       -0.28841
C         -0.91171       -0.79185        2.88958
S         -0.24004       -0.07638        1.29189
C          2.65961        1.90684        0.99335
C          1.31150        1.97958        1.06405
H          3.10251        1.08179        1.55745
C          3.59228        2.79053        0.21962
S         -2.75587       -0.26763       -0.87629
O         -3.20293        0.55843        0.26987
O         -2.34330        0.47763       -2.08353
O         -1.87054       -1.41023       -0.51471
C         -4.32183       -1.13649       -1.39857
F         -4.09606       -1.94108       -2.44207
F         -5.26216       -0.25267       -1.74734
F         -4.80005       -1.88069       -0.39349
C         -0.89316        3.13840        0.89402
H         -1.57914        2.28734        1.02700
H         -0.75580        3.63252        1.86959
H          3.09347        3.72030       -0.08969
H          4.41910        3.09737        0.88604
C          4.20062        2.09832       -1.01244
H          4.67782        1.15392       -0.69554
H          3.38454        1.81005       -1.69731
C          5.21224        2.97153       -1.74953
H          4.74772        3.90736       -2.10406
H          6.05473        3.24899       -1.09357
H          5.62964        2.45262       -2.62776
N          0.39878        2.68885        0.33682
C          0.62753        3.22799       -1.00555
H          1.24831        4.14182       -0.98297
H          1.14170        2.48663       -1.63344
C         -0.78902        3.56246       -1.47222
C         -1.43959        4.08221       -0.18411
H         -0.79793        4.29610       -2.29174
H         -1.30234        2.64767       -1.80777
H         -1.11665        5.11765        0.01348
H         -2.53854        4.06729       -0.21769
N          0.95098       -1.19531        0.92902
C          0.92461       -0.42733       -1.44821
H          0.43075       -1.10043       -2.16519
H          0.19373        0.33053       -1.15714
H          1.76637        0.05780       -1.95926
C          2.52226       -2.19881       -0.52008
C          3.05959       -2.93453        0.55648
C          3.05167       -2.39847       -1.81019
C          4.09451       -3.84113        0.34718
H          2.65470       -2.77912        1.55635
C          4.08713       -3.31023       -2.01634
H          2.65478       -1.84779       -2.66267
C          4.61152       -4.03221       -0.94042
H          4.50331       -4.40274        1.19030
H          4.48592       -3.45672       -3.02260
H          5.42431       -4.74418       -1.10353
C         -1.59734       -2.10401        2.50500
H         -0.87705       -2.83191        2.10441
H         -2.03918       -2.52425        3.42213
H         -2.38899       -1.94934        1.76241
C         -1.92240        0.25135        3.37076
H         -2.39948       -0.13711        4.28398
H         -1.43628        1.20523        3.62059
H         -2.70074        0.42230        2.61344
C          0.22734       -1.01233        3.87838
H         -0.20835       -1.45428        4.78852
H          0.97643       -1.71065        3.48205
H          0.72034       -0.07118        4.15364
66
TS-2_Z
O          0.93676        1.67280        1.22606
C          1.32543       -1.04279       -0.72002
C         -0.14330       -0.43366        2.96112
S         -0.14531       -0.09099        1.13436
C          2.48571        1.55850       -0.52180
C          1.22549        1.91863       -0.02762
H          2.73124        1.84701       -1.54715
C          3.60649        1.09842        0.33686
S         -3.13745       -0.47071       -0.14144
O         -3.31733        0.32602        1.09582
O         -2.82782        0.31341       -1.35833
O         -2.34700       -1.71803        0.02785
C         -4.85572       -1.11834       -0.47778
F         -5.71754       -0.11019       -0.65428
F         -5.29103       -1.86350        0.54479
F         -4.87115       -1.87607       -1.58064
C         -1.01265        2.97173       -0.23968
H         -1.69953        2.16892        0.06150
H         -0.78228        3.58087        0.64778
H          3.21623        0.61832        1.24458
H          4.18971        0.34184       -0.21577
C          4.56505        2.23969        0.73810
H          4.92825        2.75056       -0.17052
H          3.99677        2.99175        1.31170
C          5.74641        1.73309        1.56065
H          6.41731        2.55842        1.84898
H          5.40430        1.23948        2.48577
H          6.34182        0.99777        0.99369
N          0.22681        2.40556       -0.80970
C          0.36987        2.71578       -2.23342
H          1.06205        3.56712       -2.37836
H          0.77577        1.85636       -2.78500
C         -1.05688        3.07823       -2.64569
C         -1.60028        3.78539       -1.39811
H         -1.08535        3.70039       -3.55178
H         -1.63381        2.15857       -2.82833
H         -1.23270        4.82418       -1.36135
H         -2.69865        3.80998       -1.36157
N          1.08732       -0.97339        0.59131
C          0.28646       -0.71837       -1.74872
H         -0.35849        0.11389       -1.44659
H          0.71267       -0.50074       -2.73249
H         -0.37888       -1.59438       -1.83547
C          2.56312       -1.75105       -1.09595
C          3.43432       -2.23068       -0.09285
C          2.91375       -1.96346       -2.44535
C          4.61004       -2.89723       -0.42875
H          3.16923       -2.07503        0.95183
C          4.09394       -2.62695       -2.77729
H          2.26603       -1.61091       -3.24717
C          4.94669       -3.09612       -1.77224
H          5.26942       -3.26322        0.36169
H          4.34850       -2.78113       -3.82838
H          5.87048       -3.61685       -2.03586
C          1.27195       -0.41768        3.52237
H          1.74736        0.56220        3.38263
H          1.20930       -0.62555        4.60262
H          1.89840       -1.19152        3.05976
C         -0.81147       -1.80824        3.09525
H         -0.93888       -2.02610        4.16795
H         -1.79669       -1.82537        2.60843
H         -0.18742       -2.59792        2.65093
C         -1.02323        0.67817        3.53995
H         -1.16109        0.48412        4.61504
H         -0.55127        1.66412        3.42246
H         -2.01107        0.69078        3.05615
66
TS-2_E
O          0.63815        0.49443        2.01990
C          1.41905       -1.08595       -0.65664
C         -0.82445       -1.80152        2.57218
S         -0.37015       -0.74993        1.10354
C          2.53027        0.91581        0.76363
C          1.25109        1.30683        1.12378
H          2.88994        0.07854        1.36126
C          3.53226        1.56645       -0.13484
S         -3.05534       -0.11501       -0.66607
O         -2.43569       -1.45650       -0.82218
O         -3.42384        0.24852        0.72345
O         -2.41441        0.96221       -1.45478
C         -4.71304       -0.32490       -1.49660
F         -5.42936       -1.27766       -0.88929
F         -4.56136       -0.67153       -2.77958
F         -5.41272        0.81427       -1.45273
C          0.87899        3.31485       -0.33872
H          1.89985        3.66047       -0.12845
H          0.85831        2.90616       -1.36254
H          4.15273        0.76265       -0.56741
H          3.04892        2.06752       -0.98557
C          4.46697        2.56271        0.57692
H          3.86084        3.37612        1.01252
H          4.95217        2.05482        1.42836
C          5.52382        3.14291       -0.35860
H          5.05749        3.68155       -1.20094
H          6.18265        3.85206        0.16808
H          6.15887        2.34832       -0.78542
N          0.45525        2.28961        0.62586
C         -0.85384        2.61727        1.22998
H         -1.51943        1.74761        1.26461
H         -0.71098        2.99104        2.26059
C         -1.40621        3.69561        0.30145
C         -0.15081        4.43624       -0.16397
H         -1.91069        3.20486       -0.54488
H         -2.13241        4.34480        0.81163
H         -0.29533        5.00955       -1.09108
H          0.18960        5.13514        0.61778
N          0.85897       -1.57933        0.44599
C          0.72005       -0.17722       -1.62546
H          1.41534        0.52988       -2.09163
H          0.29168       -0.80796       -2.42359
H         -0.11395        0.37691       -1.18280
C          2.69778       -1.71109       -1.05377
C          3.27215       -1.46014       -2.31523
C          3.37728       -2.56311       -0.15805
C          4.48787       -2.04699       -2.67000
H          2.76968       -0.81076       -3.03150
C          4.59053       -3.14406       -0.51423
H          2.94061       -2.75205        0.82243
C          5.15116       -2.88792       -1.77247
H          4.91820       -1.84520       -3.65356
H          5.10663       -3.79876        0.19189
H          6.10493       -3.34308       -2.05036
C         -1.77243       -0.91807        3.38746
H         -2.62195       -0.58118        2.77574
H         -2.15760       -1.51691        4.22726
H         -1.25279       -0.04146        3.80006
C         -1.55403       -3.00570        1.96676
H         -2.39740       -2.69211        1.33621
H         -0.87262       -3.62128        1.36119
H         -1.93494       -3.62212        2.79647
C          0.42254       -2.20617        3.34653
H          1.10315       -2.80724        2.72943
H          0.96273       -1.33099        3.73176
H          0.09951       -2.81982        4.20260
66
C_SS
O         -2.65335       -1.73735        0.36087
C         -0.76727        0.65027        0.00357
C          0.88111       -2.56923        1.97967
S          0.56909       -1.54830        0.43734
C         -2.31904        0.64006        0.24774
C         -2.90528       -0.68799       -0.23691
H         -2.71550        1.46000       -0.35906
C         -2.71941        0.87822        1.70880
S          3.56910       -0.99857       -0.84844
O          4.84485       -1.70409       -0.68773
O          2.71389       -1.36255       -1.98820
O          2.80288       -0.86527        0.45688
C          4.05790        0.77849       -1.18102
F          4.95822        0.81978       -2.16380
F          4.58901        1.33673       -0.09153
F          2.99656        1.50053       -1.55202
C         -4.33038       -1.91337       -1.80064
H         -3.57237       -2.55652       -2.28213
H         -4.74671       -2.47656       -0.95334
H         -2.42418        0.00319        2.30611
H         -2.15331        1.73694        2.10201
C         -4.21739        1.13847        1.87472
H         -4.50232        2.01989        1.27243
H         -4.78900        0.28860        1.46137
C         -4.61980        1.35966        3.33063
H         -4.37632        0.47887        3.94837
H         -4.08880        2.22379        3.76458
H         -5.70124        1.54813        3.42824
N         -3.70514       -0.67125       -1.32557
C         -4.08149        0.48717       -2.15217
H         -4.78905        1.13678       -1.60849
H         -3.20351        1.08876       -2.42335
C         -4.74641       -0.15469       -3.37382
C         -5.38058       -1.42672       -2.80031
H         -5.46819        0.52010       -3.85589
H         -3.97799       -0.41983       -4.11859
H         -6.31528       -1.17751       -2.27112
H         -5.61404       -2.18160       -3.56469
N         -0.22062       -0.33242        0.94810
C         -0.44418        0.36330       -1.47233
H         -0.87376       -0.59056       -1.81409
H         -0.85293        1.16795       -2.09843
H          0.64233        0.32771       -1.63429
C         -0.14864        2.01001        0.37897
C          1.14173        2.06663        0.92464
C         -0.81106        3.21388        0.09550
C          1.75377        3.29537        1.18683
H          1.69291        1.14826        1.12291
C         -0.20116        4.44235        0.36127
H         -1.81109        3.20672       -0.34059
C          1.08401        4.48918        0.91042
H          2.76556        3.31205        1.59911
H         -0.73569        5.36827        0.13456
H          1.56087        5.45087        1.11528
C          1.37210       -1.67298        3.10824
H          2.34078       -1.21856        2.86133
H          0.64539       -0.88061        3.33430
H          1.49440       -2.29609        4.00868
C          1.91147       -3.61788        1.55590
H          1.56805       -4.19780        0.68393
H          2.88226       -3.16334        1.32082
H          2.04602       -4.32270        2.39090
C         -0.47565       -3.21063        2.29480
H         -1.22737       -2.45587        2.55875
H         -0.86367       -3.79606        1.44761
H         -0.33341       -3.89417        3.14711
66
C_SR
O         -1.39621        0.31220       -1.81520
C         -1.08311       -0.41595        1.15321
C          1.43993       -2.64810       -1.22253
S          0.75149       -0.99626       -0.65539
C         -1.30616        0.99560        0.48754
C         -2.00031        0.82901       -0.86403
H         -1.98396        1.49581        1.18951
C         -0.06391        1.88959        0.33887
S          3.34886        0.80717        0.27657
O          3.11996        1.23860       -1.11287
O          3.22031        1.81054        1.34220
O          2.68878       -0.51833        0.60628
C          5.15550        0.32872        0.32419
F          5.41376       -0.64234       -0.55843
F          5.49456       -0.10512        1.53842
F          5.91154        1.38465        0.02107
C         -4.02561        0.97021       -2.22490
H         -3.72016        1.68343       -3.01060
H         -3.80048       -0.04089       -2.59230
H          0.54025        1.84774        1.25440
H          0.57615        1.52494       -0.47463
C         -0.41214        3.35005        0.04289
H         -1.02844        3.40613       -0.87207
H         -1.03873        3.75032        0.86009
C          0.83598        4.21403       -0.12692
H          1.47345        3.83234       -0.94084
H          0.57605        5.25989       -0.35771
H          1.45127        4.20873        0.78724
N         -3.27907        1.23223       -0.98687
C         -4.12305        1.86076        0.04336
H         -4.34958        1.13722        0.84313
H         -3.62057        2.72788        0.49387
C         -5.38841        2.24982       -0.72675
C         -5.48408        1.16994       -1.81001
H         -6.27103        2.29732       -0.07291
H         -5.25503        3.24031       -1.19203
H         -5.87956        0.23645       -1.37692
H         -6.12657        1.45340       -2.65587
N         -0.27089       -1.39695        0.41655
C         -0.34100       -0.26678        2.49941
H         -0.37710       -1.21256        3.05717
H          0.71114       -0.00643        2.32849
H         -0.80520        0.52485        3.10393
C         -2.46328       -1.06522        1.32679
C         -3.23194       -0.84763        2.47868
C         -3.01497       -1.82296        0.28268
C         -4.52360       -1.37272        2.58254
H         -2.83151       -0.25721        3.30356
C         -4.30519       -2.34822        0.38454
H         -2.43410       -1.99204       -0.62475
C         -5.06634       -2.12310        1.53571
H         -5.10753       -1.19180        3.48838
H         -4.71701       -2.93357       -0.44128
H         -6.07638       -2.53208        1.61738
C          1.88161       -3.47339       -0.02115
H          2.23504       -4.45144       -0.38581
H          2.70093       -2.97951        0.51804
H          1.04541       -3.64502        0.67110
C          2.59852       -2.27156       -2.14706
H          2.26437       -1.63870       -2.98429
H          3.39312       -1.74509       -1.60429
H          3.01953       -3.19636       -2.57111
C          0.28924       -3.30856       -1.98985
H          0.66746       -4.23628       -2.44814
H         -0.54149       -3.56594       -1.31718
H         -0.09309       -2.66330       -2.79639
66
TS_C_SS-D
O          1.26254        1.40077        1.67373
C          1.12777       -0.55559       -0.77326
C         -1.02074       -1.89254        2.85620
S         -0.92520       -0.03044        0.87783
C          2.35548        0.13222       -0.06561
C          1.91914        1.43006        0.62184
H          3.06806        0.37035       -0.86296
C          3.04764       -0.77301        0.96159
S         -3.97648        0.00258        0.07798
O         -5.21599       -0.70806       -0.24236
O         -3.89435        0.74767        1.34503
O         -2.73248       -0.83046       -0.19266
C         -3.83047        1.32042       -1.23865
F         -4.88913        2.13090       -1.19811
F         -3.76448        0.76548       -2.45053
F         -2.72858        2.05333       -1.05066
C          1.88698        3.87235        0.70253
H          0.80721        4.05316        0.55982
H          2.06981        3.81771        1.78483
H          2.37751       -0.90441        1.82340
H          3.20177       -1.77034        0.52228
C          4.38983       -0.21675        1.43853
H          5.05887       -0.08633        0.56890
H          4.24224        0.79156        1.86422
C          5.06288       -1.11142        2.47633
H          5.25156       -2.12025        2.07160
H          6.02973       -0.69653        2.80428
H          4.42841       -1.22827        3.37111
N          2.26716        2.60488        0.05976
C          3.06907        2.82284       -1.15555
H          4.12707        2.57035       -0.96730
H          2.71244        2.20549       -1.98965
C          2.89593        4.32029       -1.42528
C          2.74161        4.91405       -0.02102
H          3.73932        4.73955       -1.99233
H          1.97567        4.48800       -2.00874
H          3.72775        4.99436        0.46558
H          2.27895        5.91125       -0.01665
N          0.19302       -0.92460        0.29971
C          0.47469        0.39197       -1.79566
H          1.17378        0.58161       -2.62209
H         -0.43082       -0.07474       -2.20901
H          0.19019        1.35234       -1.34406
C          1.52534       -1.84133       -1.50748
C          2.74901       -1.96082       -2.18271
C          0.61078       -2.90209       -1.58678
C          3.05730       -3.11827       -2.90271
H          3.47810       -1.14962       -2.15054
C          0.91685       -4.06014       -2.30692
H         -0.35527       -2.81515       -1.08664
C          2.14424       -4.17516       -2.96503
H          4.01894       -3.19314       -3.41664
H          0.18926       -4.87436       -2.35444
H          2.38717       -5.08087       -3.52618
C         -0.03198       -2.70348        2.26285
H         -0.36555       -3.65433        1.82860
H          0.26751       -2.02037        1.22246
H          0.94426       -2.73656        2.76349
C         -2.47287       -2.21352        2.70353
H         -3.10251       -1.31418        2.73900
H         -2.68058       -2.76339        1.77585
H         -2.76283       -2.85888        3.55555
C         -0.63967       -0.89681        3.90870
H          0.36869       -0.49084        3.74626
H         -1.36041       -0.06920        3.97546
H         -0.64151       -1.41651        4.88627
66
D_OTf
O         -2.20171       -1.67232        0.69731
C         -0.71284        0.69144       -0.64449
C          0.73553       -0.48142        3.63846
S          0.38936       -1.64192        0.24749
C         -2.19414        0.59818       -0.12961
C         -2.66157       -0.85947       -0.12323
H         -2.81103        1.16821       -0.83224
C         -2.38078        1.18774        1.27491
S          3.45037       -1.17958        0.01902
O          3.16726       -0.03442        0.89079
O          4.38718       -2.20033        0.47800
O          2.17197       -1.79047       -0.62167
C          4.19892       -0.45023       -1.53294
F          5.32353        0.18436       -1.21308
F          3.35380        0.42039       -2.08453
F          4.47229       -1.40779       -2.41184
C         -4.10416       -2.62175       -1.01098
H         -3.34208       -3.30447       -1.42553
H         -4.30826       -2.94393        0.01955
H         -1.82765        0.56895        1.99485
H         -1.93324        2.19313        1.30490
C         -3.84599        1.27596        1.70360
H         -4.40328        1.88829        0.97203
H         -4.30222        0.27088        1.67278
C         -4.01389        1.86490        3.10207
H         -3.59394        2.88338        3.15978
H         -5.07521        1.92363        3.39288
H         -3.49434        1.25063        3.85642
N         -3.59172       -1.24249       -1.01730
C         -4.24362       -0.41769       -2.04902
H         -4.94512        0.29527       -1.58305
H         -3.50732        0.15354       -2.62922
C         -4.98633       -1.44821       -2.90476
C         -5.34688       -2.54664       -1.89893
H         -5.85752       -1.01212       -3.41407
H         -4.30736       -1.85021       -3.67464
H         -6.21901       -2.23863       -1.29879
H         -5.58296       -3.51093       -2.37096
N          0.12629       -0.07204        0.30007
C         -0.58615        0.10859       -2.05935
H         -1.15741        0.73326       -2.75931
H          0.46792        0.11034       -2.37051
H         -0.96480       -0.92076       -2.12061
C         -0.19627        2.13451       -0.67947
C         -1.02130        3.18937       -1.10115
C          1.14321        2.41508       -0.37015
C         -0.52557        4.49174       -1.19454
H         -2.06442        3.00330       -1.36166
C          1.63937        3.71941       -0.46375
H          1.81286        1.61131       -0.06469
C          0.80778        4.76422       -0.87209
H         -1.18712        5.29817       -1.52090
H          2.68640        3.91303       -0.21704
H          1.19464        5.78380       -0.94279
C          0.98324        0.79895        3.31026
H          0.20061        1.56212        3.36403
H          0.38404        0.39649        1.17627
H          1.97898        1.12079        2.99474
C         -0.63624       -0.95420        4.03868
H         -1.06712       -1.58539        3.24204
H         -0.59037       -1.57372        4.95078
H         -1.32686       -0.11761        4.21810
C          1.81044       -1.53545        3.62547
H          1.46632       -2.44008        3.09850
H          2.73030       -1.18306        3.14098
H          2.04827       -1.84454        4.65958
